# Supplementary material for: Permanent stoma rates after anterior resection for rectal cancer: risk prediction scoring using preoperative variables
Source: Br J Surg. 2021 Sep 11;108(11):1388–95. doi: 10.1093/bjs/znab260 (PMC10364873; doi:10.1093/bjs/znab260)
Supplement: znab260_Supplementary_Data [file znab260_supplementary_data.zip]

Archive with 4 entries (4 files):
- Supp Figure 1 proof.eps
- Supp Figure 2 proof.eps
- Supp Figure 3 proof.eps
- Supplementary information.docx
